# Supplementary material for: Selection of Reliable Reference Genes for Gene Expression Normalization in Sagittaria trifolia
Source: Genes (Basel). 2023 Jun 23;14(7):1321. doi: 10.3390/genes14071321 (PMC10379039; doi:10.3390/genes14071321)
Supplement: Supplementary file 1 [file genes-14-01321-s001.zip]

Archive with 1 entries (1 files):
- genes-2393969-supplementary.pdf
